# Supplementary material for: Uncovering Novel Extracellular Matrix Transcriptome Alterations in Lesions of Multiple Sclerosis
Source: Int J Mol Sci. 2024 Jan 19;25(2):1240. doi: 10.3390/ijms25021240 (PMC10816920; doi:10.3390/ijms25021240)
Supplement: Supplementary file 1 [file ijms-25-01240-s001.zip]

Archive with 1 entries (1 files):
- ijms-2791481-supplementary.pdf
